# Supplementary material for: Non-Targeted Metabolomics and Network Pharmacology Reveal Bioactive Metabolites and the Medicinal Potential of Three Ornamental Camellia Flowers
Source: Plants (Basel). 2025 Sep 24;14(19):2967. doi: 10.3390/plants14192967 (PMC12525878; doi:10.3390/plants14192967)
Supplement: Supplementary file 1 [file plants-14-02967-s001.zip]

Archive with 3 entries (2 files):
- Supplementary materials/Figure S1(permutation-XZ-vs-LX-vs-SC).png
- Supplementary materials/Table S1(Phenylpropanoid and polyketide for network pharmacology).xlsx
- Supplementary materials/
