# Supplementary material for: Non-Targeted Metabolomics and Network Pharmacology Reveal Bioactive Metabolites and the Medicinal Potential of Three Ornamental Camellia Flowers
Source: Plants (Basel). 2025 Sep 24;14(19):2967. doi: 10.3390/plants14192967 (PMC12525878; doi:10.3390/plants14192967)
Supplement: Supplementary file 1 [file plants-14-02967-s001.zip › Supplementary materials/Table S1(Phenylpropanoid and polyketide for network pharmacology).xlsx]

## Sheet: Sheet1
ID	m/z	Retention time (min)	Ion mode	Metabolites	cid	cidlink	HMDB	METLIN	Lipidmaps	ChEBI	KEGG	ID Annotation	Annotation	PubChem	CAS	smiles	InChIKey	Super Class	Class	Sub Class	level	Score	Isotope Similarity	Fragmentation Score	Fragment Ions	Adducts	Formula	Mass Error (ppm)	VIP	Average(XZ)	Average(LX)	Average(SC)	p-value	q-value	XZ_1	XZ_2	XZ_3	XZ_4	XZ_5	XZ_6	LX_1	LX_2	LX_3	LX_4	LX_5	LX_6	SC_1	SC_2	SC_3
4.66_242.9964m/z	242.996	4.66393	neg	O-Coumaric acid sulfate	197200	https://cloud.oebiotech.com/#/lm/network/197200	HMDB0240549							59950526		OC(=O)C=CC1=CC=CC=C1OS(O)(=O)=O	BTRJLVGUHCECAH-UHFFFAOYSA-N	Phenylpropanoids and polyketides	Cinnamic acids and derivatives	Hydroxycinnamic acids and derivatives	Level 1	69.2	97.4449	97.9	137.7957, 161.9440, 161.9764, 162.2047, 163.0390, 164.0424, 171.0113, 195.3138, 209.7169, 242.9965	M-H	C9H8O6S	-2.07242	2.39204	7.22906	22.7658	19.2545	1.4124e-26	6.16013e-25	7.22906	7.22906	7.22906	7.22906	7.22906	7.22906	22.8479	22.8316	22.6356	22.7051	22.7815	22.7934	19.2027	19.5894	19.2825
3.72_258.9915m/z	258.992	3.71562	neg	3,5-Dihydroxycinnamic acid sulfate	197108	https://cloud.oebiotech.com/#/lm/network/197108	HMDB0240449									[H]\C(=C(\[H])C1=CC(O)=CC(OS(O)(=O)=O)=C1)C(O)=O	KTPBHOMURDURSV-OWOJBTEDSA-N	Phenylpropanoids and polyketides	Cinnamic acids and derivatives	Hydroxycinnamic acids and derivatives	Level 1	65.2	93.9948	98	180.0374, 187.0063, 188.0094, 190.9273, 191.0553, 194.5623, 209.5392, 215.0013, 258.1462, 258.9915	M-H	C9H8O7S	-1.0005	2.32356	7.41809	22.0002	20.5709	1.81985e-21	2.76578e-20	7.22906	7.22906	7.22906	7.22906	7.22906	8.36324	21.9809	21.9482	22.0563	22.0653	22.0658	21.8848	20.396	20.9041	20.633
5.56_473.1089m/z	473.109	5.55938	neg	Apigenin 7-(6''-ethylglucuronide)	30441	https://cloud.oebiotech.com/#/lm/network/30441			LMPK12110348					14309759		C1(O[C@H]2[C@H](O)[C@@H](O)[C@H](O)[C@@H](C(=O)OCC)O2)=CC2OC(C3C=CC(O)=CC=3)=CC(=O)C=2C(O)=C1	ZPLSXLOSDYMYJW-KHYDEXNFSA-N	Phenylpropanoids and polyketides	Flavonoids	Flavonoid glycosides	Level 1	64.1	95.0375	91.6	238.6095, 239.0347, 240.0426, 241.0505, 253.0518, 268.0374, 269.0453, 311.0563, 382.8889, 473.1086	M-H	C23H22O11	0.0297933	1.85586	18.0735	8.65814	7.22906	4.40475e-10	1.10953e-09	14.4246	18.8859	18.7422	19.606	18.4128	18.3692	7.22906	8.25495	7.22906	9.39486	9.80777	10.0331	7.22906	7.22906	7.22906
4.18_623.1405m/z	623.14	4.18323	neg	ent-Epicatechin(4alpha->8)catechin	61440	https://cloud.oebiotech.com/#/lm/network/61440	HMDB0037968	92757		173294				130556	121842-80-6	OC1CC2=C(O)C=C(O)C(C3C(O)C(OC4=CC(O)=CC(O)=C34)C3=CC=C(O)C(O)=C3)=C2OC1C1=CC=C(O)C(O)=C1	XFZJEEAOWLFHDH-UHFFFAOYSA-N	Phenylpropanoids and polyketides	Flavonoids	Biflavonoids and polyflavonoids	Level 1	56	90.7352	66.6	210.0894, 210.1377, 289.0711, 331.0781, 332.0846, 333.0876, 439.1053, 577.1346, 623.1572, 623.1675	M+FA-H	C30H26O12	-0.27306	1.78519	16.1612	7.22906	9.01947	1.28505e-09	2.95823e-09	16.1311	14.4106	16.9436	17.0462	17.0834	15.3524	7.22906	7.22906	7.22906	7.22906	7.22906	7.22906	10.8121	10.7729	7.22906
9.12_285.0757m/z	285.076	9.12292	pos	Izalpinin	31745	https://cloud.oebiotech.com/#/lm/network/31745		50072	LMPK12111656					5318691		C1(OC)=CC2OC(C3C=CC=CC=3)=C(O)C(=O)C=2C(O)=C1	PVJNLMXWZXXHSZ-UHFFFAOYSA-N	Phenylpropanoids and polyketides	Flavonoids	Flavones	Level 1	78.1	96.1396	96.6	185.2498, 185.2644, 226.2362, 242.0566, 253.0846, 269.0433, 270.0516, 282.5984, 284.2939, 285.0752	M+H	C16H12O5	-0.0117151	1.77161	16.0871	7.22906	7.22906	3.81262e-08	6.85234e-08	10.8994	18.5752	17.0398	16.1722	16.4405	17.3954	7.22906	7.22906	7.22906	7.22906	7.22906	7.22906	7.22906	7.22906	7.22906
4.32_466.1107n	465.103	4.32197	neg	2,5,7,3',4'-Pentahydroxyflavanone 5-O-glucoside	34543	https://cloud.oebiotech.com/#/lm/network/34543		52851	LMPK12140367					42607973		C1(O)=CC2OC(O)(C3C=C(O)C(O)=CC=3)CC(=O)C=2C(O[C@@H]2O[C@H](CO)[C@@H](O)[C@H](O)[C@H]2O)=C1	FOIXCNDPSRKKCK-JIZMHTQASA-N	Phenylpropanoids and polyketides	Flavonoids	Flavonoid glycosides	Level 1	55.1	99.2459	58.5	259.0609, 267.0295, 275.0548, 285.0403, 302.0431, 303.0509, 313.0930, 339.0716, 447.0928, 465.1036	M-H, M+FA-H, 2M-H	C21H22O12	-0.827918	1.73842	14.6492	23.3563	15.924	1.32483e-19	1.56727e-18	14.9503	15.0453	14.3295	14.1747	14.6429	14.7526	23.563	23.3566	23.5622	23.1007	23.2109	23.3445	15.9499	15.758	15.9436
6.25_446.1212n	491.119	6.24622	neg	Prunetin 5-O-glucoside	267809	https://cloud.oebiotech.com/#/lm/network/267809		47856						44257332		COC1=CC2=C(C(=C1)OC3C(C(C(C(O3)CO)O)O)O)C(=O)C(=CO2)C4=CC=C(C=C4)O	AJAGLPDYKVWJQE-AKJGCJRBSA-N	Phenylpropanoids and polyketides	Isoflavonoids	Isoflavonoid O-glycosides	Level 1	60.1	95.1927	93	211.0405, 239.0345, 240.0421, 268.0374, 281.0452, 283.0610, 325.0717, 329.2334, 445.1138, 491.1188	M-H, M+FA-H	C22H22O10	-0.301555	1.62841	15.8663	8.39575	7.45634	7.53991e-08	1.29938e-07	11.6658	16.9101	16.7752	17.1445	16.6053	16.0972	7.22906	7.22906	9.05599	9.40379	7.22906	10.2276	7.22906	7.22906	7.22906
4.46_242.9965m/z	242.996	4.45725	neg	(2E)-3-[3-(sulfooxy)phenyl]prop-2-enoic acid	144370	https://cloud.oebiotech.com/#/lm/network/144370	HMDB0124975							6443141		OC(=O)\C=C\C1=CC(OS(O)(=O)=O)=CC=C1	YPXHXDXMTWPQTO-SNAWJCMRSA-N	Phenylpropanoids and polyketides	Cinnamic acids and derivatives	Hydroxycinnamic acids and derivatives	Level 1	62.3	91.8816	76.9	193.4034, 193.4099, 193.4248, 199.0007, 199.0379, 199.1085, 200.0921, 211.9528, 236.2779, 242.9964	M-H	C9H8O6S	-1.6001	1.62011	7.22906	14.2986	14.0644	1.10285e-20	1.51647e-19	7.22906	7.22906	7.22906	7.22906	7.22906	7.22906	14.3539	14.2837	14.0855	14.2137	14.7151	14.1399	14.2256	14.1777	14.0145
5.18_529.0963m/z	529.096	5.18005	neg	Luteolin 3'-methyl ether 7-malonylglucoside	30875	https://cloud.oebiotech.com/#/lm/network/30875	HMDB0037455	92352	LMPK12110785					131752190		C1(O[C@H]2[C@H](O)[C@@H](O)[C@H](O)[C@@H](COC(=O)CC(O)=O)O2)=CC2OC(C3C=C(OC)C(O)=CC=3)=CC(=O)C=2C(O)=C1	PLQBKZOSLQNLOX-GOZZSVHWSA-N	Phenylpropanoids and polyketides	Flavonoids	Flavonoid glycosides	Level 1	53.9	90.2595	67.9	285.0414, 299.0198, 300.0273, 314.0421, 315.0507, 380.9850, 431.0983, 461.1085, 529.0851, 529.0921	M-H2O-H	C25H24O14	-4.45681	1.59197	7.4791	14.9212	7.22906	1.26178e-15	9.12446e-15	8.72928	7.22906	7.22906	7.22906	7.22906	7.22906	14.7023	14.9535	14.8975	15.4042	15.096	14.4738	7.22906	7.22906	7.22906
5.08_517.0965m/z	517.097	5.08162	neg	3,5,6-Trihydroxy-3',4',7-trimethoxyflavone 3-glucuronide	61682	https://cloud.oebiotech.com/#/lm/network/61682	HMDB0038264	92989						85364009		COC1=C(OC)C=C(C=C1)C1=C(OC2OC(C(O)C(O)C2O)C(O)=O)C(=O)C2=C(O)C(O)=C(OC)C=C2O1	LURNGPWLQCDCBE-UHFFFAOYSA-N	Phenylpropanoids and polyketides	Flavonoids	Flavonoid glycosides	Level 1	53.5	81.3956	74.5	301.0357, 307.1042, 337.0915, 371.1505, 443.6102, 449.1086, 473.1446, 487.1577, 516.6396, 516.7142	M-H2O-H	C24H24O14	-4.18939	1.55261	9.43103	16.4886	10.4669	8.76231e-12	3.02829e-11	11.0905	9.90276	8.76185	9.10592	9.43032	8.29482	16.4256	16.399	16.4865	16.6868	16.4743	16.4591	10.2867	10.4148	10.8156
4.77_435.1284m/z	435.128	4.7706	pos	Isokaempferide	34275	https://cloud.oebiotech.com/#/lm/network/34275			LMPK12140093					42607834		C1(O[C@H]2[C@H](O)[C@H](O)[C@@H](O)[C@H](C)O2)=C(O)C2OC(C3C=C(O)C(O)=CC=3)CC(=O)C=2C=C1	OKMZUJIPFVMESH-MRVLZWFKSA-N	Phenylpropanoids and polyketides	Flavonoids	Flavonoid glycosides	Level 1	59.8	97.5682	86.7	337.0720, 353.1008, 355.0808, 361.1638, 363.0858, 371.1122, 381.0961, 399.1064, 417.1168, 435.1280	M+H	C21H22O10	-0.470326	1.54283	14.8715	21.8492	12.3497	6.25419e-14	3.31262e-13	14.9449	15.1133	14.5568	16.2364	14.6133	13.7643	21.9408	21.9256	21.8237	21.782	21.8493	21.7736	11.571	11.993	13.0321
6.07_419.1337m/z	419.134	6.07493	pos	Pinocembroside	34325	https://cloud.oebiotech.com/#/lm/network/34325			LMPK12140144					46881227		C1(O[C@H]2[C@H](O)[C@@H](O)[C@H](O)[C@@H](CO)O2)C=C(O)C2C(=O)C[C@@H](C3C=CC=CC=3)OC=2C=1	GPGFGFUBECSNTG-SFTVRKLSSA-N	Phenylpropanoids and polyketides	Flavonoids	Flavonoid glycosides	Level 1	70.1	97.1124	98.4	215.0697, 257.0297, 257.0803, 269.0807, 283.1412, 299.0907, 323.0919, 330.1082, 419.1278, 419.1377	M+H	C21H22O9	0.161186	1.51062	17.4941	11.5386	8.16567	3.22846e-09	6.94097e-09	16.5779	17.4479	18.1171	17.9876	17.5091	17.3249	12.2851	13.4798	10.6456	11.2798	10.3275	11.2139	7.22906	7.22906	11.164
5.04_434.1211n	433.114	5.0435	neg	Chalconaringenin 4-glucoside	33738	https://cloud.oebiotech.com/#/lm/network/33738		52051	LMPK12120247					42607601		C1(O)C=C(O)C(C(=O)/C=C/C2C=CC(O[C@@H]3O[C@H](CO)[C@@H](O)[C@H](O)[C@H]3O)=CC=2)=C(O)C=1	GAARAMNTPQAIOT-JSYAWONVSA-N	Phenylpropanoids and polyketides	Flavonoids	Flavonoid glycosides	Level 1	50.9	98.334	46.5	287.0772, 295.0609, 300.0272, 301.0345, 313.0715, 341.0665, 433.0696, 433.0754, 433.1139, 433.1215	M-H, 2M-H	C21H22O10	-0.53579	1.49328	18.5004	25.0447	17.5034	4.68661e-20	5.88391e-19	18.9519	18.3142	18.7035	18.609	18.2881	18.1356	25.1752	25.0737	25.0675	24.9407	24.8929	25.1181	17.5146	17.4908	17.4978
6.85_489.1403m/z	489.14	6.85258	neg	5-Hydroxy-7,8,2'-trimethoxyflavone 5-glucoside	31381	https://cloud.oebiotech.com/#/lm/network/31381			LMPK12111292					5318498		C1(OC)=C(OC)C2OC(C3C(OC)=CC=CC=3)=CC(=O)C=2C(O[C@H]2[C@H](O)[C@@H](O)[C@H](O)[C@@H](CO)O2)=C1	KJWPVIVMWLREST-UKMCQSRUSA-N	Phenylpropanoids and polyketides	Flavonoids	Flavonoid glycosides	Level 1	66.7	92.8192	95.6	194.2639, 194.2821, 194.6522, 194.6749, 231.0505, 249.0611, 353.0874, 371.0976, 489.0130, 489.1375	M-H	C24H26O11	0.129603	1.46546	8.15398	14.5967	7.22906	1.95643e-10	5.28148e-10	7.22906	7.22906	7.22906	7.22906	9.8541	10.1536	14.632	14.657	14.4836	14.5677	14.6757	14.5644	7.22906	7.22906	7.22906
5.56_505.1352m/z	505.135	5.55938	neg	Isoembigenin	31109	https://cloud.oebiotech.com/#/lm/network/31109			LMPK12111020					14630653		C1(OC)=C([C@H]2[C@H](O)[C@@H](O)[C@H](O)[C@@H](CO)O2)C2OC(C3C=CC(OC)=CC=3)=CC(=O)C=2C(O)=C1	WVIGZMYXVSPZIR-CKSGFJDPSA-N	Phenylpropanoids and polyketides	Flavonoids	Flavonoid glycosides	Level 1	63.1	95.387	73.9	210.1691, 253.0867, 293.0884, 311.0977, 313.1660, 387.0918, 459.1285, 459.1836, 459.2185, 505.1564	M+FA-H	C23H24O10	0.151881	1.45827	9.30131	15.6464	11.4265	9.86563e-08	1.67012e-07	7.22906	7.22906	9.30464	11.6851	9.97581	10.3841	15.7106	15.6939	15.552	15.7001	15.627	15.595	11.1128	11.8273	11.4047
5.07_415.1022m/z	415.102	5.0657	pos	pelargonidin-3-O-beta-D-glucoside	257270	https://cloud.oebiotech.com/#/lm/network/257270	HMDB0304457							443649		[H][C@]1(CO)O[C@@]([H])(OC2=C(OC3=CC(=O)C=C(O)C3=C2)C2=CC=C(O)C=C2)[C@]([H])(O)[C@@]([H])(O)[C@]1([H])O	LOPAXYRUFHKGFO-GQUPQBGVSA-N	Phenylpropanoids and polyketides	Flavonoids	Flavonoid glycosides	Level 1	57.4	93.4303	66.3	351.0840, 361.0693, 367.0806, 379.0807, 397.0911, 415.0494, 415.0560, 415.0633, 415.1011, 415.1074	M+H-H2O	C21H20O10	-0.300112	1.44759	9.51246	15.9238	10.4372	1.37934e-07	2.28362e-07	12.3535	7.22906	10.236	9.76928	10.2578	7.22906	15.8767	16.0138	15.897	16.0019	15.9349	15.8186	10.2908	10.7712	10.6953
3.47_611.1609m/z	611.161	3.46833	pos	Isoorientin 2''-O-glucopyranoside	30590	https://cloud.oebiotech.com/#/lm/network/30590	HMDB0029478	86295	LMPK12110497	131779				9986192	55196-48-0	C1(O)=CC2OC(C3C=C(O)C(O)=CC=3)=CC(=O)C=2C(O)=C1[C@H]1[C@H](O[C@H]2[C@H](O)[C@@H](O)[C@H](O)[C@@H](CO)O2)[C@@H](O)[C@H](O)[C@@H](CO)O1	QWAZWXOCSOFIPS-FASGCTRLSA-N	Phenylpropanoids and polyketides	Flavonoids	Flavonoid glycosides	Level 1	57.3	86.2125	95.5	287.0541, 355.0684, 356.0697, 364.9904, 365.0532, 365.0983, 449.1065, 485.9492, 486.0360, 611.1586	M+H	C27H30O16	0.333348	1.44382	15.3018	9.31235	11.3931	8.64504e-08	1.47652e-07	17.6424	13.1928	15.7462	15.4933	15.7772	13.9588	9.9454	9.18547	9.28594	8.59236	8.75814	10.1068	11.6738	11.4534	11.3476
5.79_417.1178m/z	417.118	5.7947	pos	2',4',6',beta-Tetrahydroxychalcone 2'-glucoside	33858	https://cloud.oebiotech.com/#/lm/network/33858		52171	LMPK12120368					42607637		C1(O)C=C(O)C(C(=O)CC(=O)C2C=CC=CC=2)=C(O[C@@H]2O[C@H](CO)[C@@H](O)[C@@H](O)[C@H]2O)C=1	RPTYTMSENWYONU-GHRYLNIYSA-N	Phenylpropanoids and polyketides	Flavonoids	Flavonoid glycosides	Level 1	61.7	94.5497	92.1	184.8289, 185.8662, 185.8894, 185.9090, 186.7582, 210.6117, 255.0648, 263.2365, 271.0593, 417.1150	M+H-H2O	C21H22O10	-0.458584	1.4162	15.5749	10.5516	7.22906	5.65863e-12	2.04423e-11	13.5166	15.8716	16.1204	16.7477	15.7727	15.4203	10.6891	10.5417	10.021	10.1567	11.1609	10.7404	7.22906	7.22906	7.22906
4.76_635.1609m/z	635.161	4.75675	neg	Multiflorin A	256467	https://cloud.oebiotech.com/#/lm/network/256467	HMDB0303598							73981677		CC1OC(OC2=C(OC3=CC(O)=CC(O)=C3C2=O)C2=CC=C(O)C=C2)C(O)C(O)C1OC1OC(COC(C)=O)C(O)C(O)C1O	KXOPSQZLBRPJGX-UHFFFAOYSA-N	Phenylpropanoids and polyketides	Flavonoids	Flavonoid glycosides	Level 1	52.9	90.5832	68.5	227.0341, 255.0297, 283.0257, 284.0324, 301.0321, 381.9273, 447.0922, 506.0981, 591.0803, 635.1620	M-H	C29H32O16	-1.36062	1.41161	14.8742	9.39355	7.22906	1.52243e-07	2.50359e-07	11.7355	15.8784	15.2147	15.3786	15.4564	15.5814	10.6385	10.3656	7.22906	10.2982	7.22906	10.6009	7.22906	7.22906	7.22906
5.43_670.1530n	671.16	5.43358	pos	Patuletin 3-(6''-(E)-feruloylglucoside)	33045	https://cloud.oebiotech.com/#/lm/network/33045			LMPK12112960					44259850		C1C=C(O)C(O)=CC=1C1=C(O[C@H]2[C@H](O)[C@@H](O)[C@H](O)[C@@H](COC(/C=C/C3C=CC(O)=C(OC)C=3)=O)O2)C(=O)C2C(O)=C(OC)C(O)=CC=2O1	ZULMKQMCPUKDTD-NEPRAFKJSA-N	Phenylpropanoids and polyketides	Flavonoids	Flavonoid glycosides	Level 1	59.3	91.5396	75.9	190.2524, 190.2761, 207.0648, 303.0492, 351.1055, 365.1201, 369.1172, 517.1281, 535.1365, 671.1551	M+H, M+Na	C32H30O16	-0.507699	1.40087	11.6064	17.1089	7.55924	7.0175e-11	2.05112e-10	9.8379	10.5808	12.3862	13.4103	12.5469	10.8762	17.1564	16.9374	17.1595	17.1109	17.0914	17.1975	7.22906	7.22906	7.22906
5.46_423.0722m/z	423.072	5.46052	neg	7-Galloylcatechin	61421	https://cloud.oebiotech.com/#/lm/network/61421	HMDB0037947	92740						74490567	89702-01-2	OC1CC2=C(O)C=C(OC(=O)C3=CC(O)=C(O)C(O)=C3)C=C2OC1C1=CC(O)=C(O)C=C1	WKIHBIBUCQPPBY-UHFFFAOYSA-N	Phenylpropanoids and polyketides	Flavonoids	Flavans	Level 1	56.9	95.2837	68.2	300.0270, 301.0345, 313.0338, 314.0417, 355.0833, 379.0818, 387.1454, 405.0614, 423.0009, 423.0717	M-H2O-H	C22H18O10	-0.0107319	1.39975	18.4678	12.94	15.4004	1.60258e-10	4.39424e-10	16.6079	18.9642	18.4796	18.5556	18.9002	19.2992	13.0391	12.6461	12.9551	13.0886	12.8621	13.0488	15.4107	15.3768	15.4073
4.45_481.0977m/z	481.098	4.4485	pos	Myricetin 3-glucoside	269348	https://cloud.oebiotech.com/#/lm/network/269348		50836						44259426		C1=C(C=C(C(=C1O)O)O)C2=C(C(=O)C3=C(C=C(C=C3O2)O)O)OC4C(C(C(C(O4)CO)O)O)O	FOHXFLPXBUAOJM-ICSFOJPJSA-N	Phenylpropanoids and polyketides	Flavonoids	Flavonoid glycosides	Level 1	61.2	92.4114	95.9	209.0804, 232.5281, 273.0388, 315.1227, 317.0644, 319.0440, 349.1846, 372.9761, 373.0392, 481.0933	M+H	C21H20O13	0.105015	1.36744	11.1527	16.678	9.79979	1.44317e-13	7.15945e-13	11.3226	10.4611	10.5772	11.9159	11.046	11.5934	16.5358	16.6031	16.403	17.6002	16.7421	16.1839	9.5883	10.1847	9.5544
5.03_580.1775n	581.185	5.03	pos	Isosakuranetin 7-alpha-L-arabinofuranosyl-(1->6)-glucoside	34517	https://cloud.oebiotech.com/#/lm/network/34517	HMDB0301983		LMPK12140341					42607954		C1(O[C@H]2[C@H](O)[C@@H](O)[C@H](O)[C@@H](CO[C@H]3[C@H](O)[C@@H](O)[C@H](CO)O3)O2)C=C(O)C2C(=O)CC(C3C=CC(OC)=CC=3)OC=2C=1	DVGAUVZPQOOYFU-BLFWKTEASA-N	Phenylpropanoids and polyketides	Flavonoids	Flavonoid glycosides	Level 1	52.3	92.7035	53.6	429.1099, 435.1279, 441.1186, 459.1274, 477.1383, 527.1525, 545.1671, 563.1721, 581.1891, 581.2032	M+H, M+Na, M+NH4	C27H32O14	-2.9632	1.36105	15.8051	19.1601	8.00198	9.26195e-12	3.18389e-11	13.6168	16.3965	16.4568	16.78	15.7747	15.8059	19.2368	19.3163	19.1645	19.1452	19.0287	19.0692	7.22906	7.22906	9.64342
5.54_460.1369n	459.13	5.53952	neg	Wistin	55590	https://cloud.oebiotech.com/#/lm/network/55590	HMDB0030869	87240						12444947	19046-26-5	COC1=CC=C(C=C1)C1=COC2=CC(OC3OC(CO)C(O)C(O)C3O)=C(OC)C=C2C1=O	YLYJXNTZVUEFJZ-UHFFFAOYSA-N	Phenylpropanoids and polyketides	Isoflavonoids	Isoflavonoid O-glycosides	Level 1	63.2	95.0902	76.7	340.0946, 343.1188, 350.0768, 355.1208, 362.0781, 365.1003, 377.1006, 395.1114, 411.1029, 441.1165	M-H2O-H, M-H	C23H24O10	-0.130804	1.35606	11.9797	17.5208	14.8	4.82286e-06	6.59804e-06	8.30045	14.5521	11.4301	12.2438	12.117	13.2349	17.7306	17.7135	17.5979	17.4576	17.2923	17.3331	14.6264	14.6572	14.9001
3.47_379.0636m/z	379.064	3.46833	pos	Caffeoyl C1-glucuronide	64768	https://cloud.oebiotech.com/#/lm/network/64768	HMDB0041709	96067						131753189		O[C@H]1[C@H](OC(=O)\C=C\C2=CC=C(O)C(O)=C2)O[C@@H]([C@@H](O)[C@@H]1O)C(O)=O	VMGJMCCDXJNCOK-ZYZFHZPYSA-N	Phenylpropanoids and polyketides	Cinnamic acids and derivatives	Hydroxycinnamic acids and derivatives	Level 1	59.6	95.51	82.1	147.0434, 169.0266, 215.0154, 219.1488, 233.0269, 233.1485, 247.1435, 289.0320, 361.0534, 379.0630	M+Na	C15H16O10	0.0848932	1.34431	12.9478	7.96797	16.8183	1.10459e-12	4.61569e-12	13.4543	13.7047	12.4787	13.5313	11.9627	12.555	9.11253	7.22906	7.22906	8.42735	8.58079	7.22906	16.9547	17.0556	16.6682
4.50_619.0927m/z	619.093	4.50203	pos	1,3,6-Tri-O-galloyl-beta-D-glucose	200280	https://cloud.oebiotech.com/#/lm/network/200280	HMDB0244815							250395		OC1C(COC(=O)C2=CC(O)=C(O)C(O)=C2)OC(OC(=O)C2=CC(O)=C(O)C(O)=C2)C(O)C1OC(=O)C1=CC(O)=C(O)C(O)=C1	RNKMOGIPOMVCHO-UHFFFAOYSA-N	Phenylpropanoids and polyketides	Tannins	Unclassified	Level 1	57.7	95.3081	86.4	279.0496, 297.0603, 305.0287, 321.0931, 431.0596, 449.0704, 467.0859, 619.0792, 619.0896, 619.1005	M+H-H2O	C27H24O18	-0.44652	1.34274	18.9088	18.3131	8.37615	4.84154e-10	1.20592e-09	21.4482	17.9088	18.5045	18.9529	18.0767	18.5615	18.4074	18.3207	18.3059	18.4631	18.2077	18.174	7.22906	9.88153	11.4591
4.75_416.1100n	417.117	4.75318	pos	Daidzein 4'-O-glucoside	29155	https://cloud.oebiotech.com/#/lm/network/29155			LMPK12050016					49862229		OC1C=CC2C(=O)C(C3C=CC(O[C@H]4[C@H](O)[C@@H](O)[C@H](O)[C@@H](CO)O4)=CC=3)=COC=2C=1	FIENOOOOPYEDMI-QNDFHXLGSA-N	Phenylpropanoids and polyketides	Isoflavonoids	Isoflavonoid O-glycosides	Level 1	54.5	95.7233	70.6	325.1082, 335.0901, 337.0701, 353.1011, 355.0805, 363.0851, 371.1119, 381.0959, 399.1064, 417.1157	M+H-H2O, M+H	C21H20O9	-1.67123	1.33939	14.0872	19.4731	14.1069	4.96575e-09	1.03441e-08	11.6343	15.7863	14.334	14.1694	13.8472	14.752	19.5551	19.5849	19.4373	19.3892	19.4642	19.4081	13.9592	14.3293	14.457
5.59_591.1685m/z	591.169	5.59245	pos	6-Hydroxykaempferol 4'-methyl ether 3,7-dirhamnoside	32922	https://cloud.oebiotech.com/#/lm/network/32922			LMPK12112837					102147868		C1(O[C@H]2[C@H](O)[C@H](O)[C@@H](O)[C@H](C)O2)=CC2OC(C3C=CC(OC)=CC=3)=C(O[C@H]3[C@H](O)[C@H](O)[C@@H](O)[C@H](C)O3)C(=O)C=2C(O)=C1O	NFBWQYZCQAVTLM-WCNLNOANSA-N	Phenylpropanoids and polyketides	Flavonoids	Flavonoid glycosides	Level 1	56.3	89.9217	79.4	305.0855, 321.0570, 329.0828, 343.1524, 347.0939, 385.1645, 433.1656, 451.1769, 483.1095, 591.1671	M+H-H2O	C28H32O15	-3.75716	1.31858	17.1172	15.2922	7.22906	1.57607e-17	1.4632e-16	16.4371	17.166	16.454	18.0704	17.3568	17.2191	15.4186	15.3763	15.2202	15.1868	15.2881	15.2631	7.22906	7.22906	7.22906
5.40_445.1139m/z	445.114	5.40083	neg	Homoeriodictyolchalcone 2'-glucoside	33763	https://cloud.oebiotech.com/#/lm/network/33763		52075	LMPK12120272					42607615		C1(O)C=C(O)C(C(=O)/C=C/C2C=CC(O)=C(OC)C=2)=C(OC2OC(CO)C(O)C(O)C2O)C=1	WYBQXABYXWDZIL-HWKANZROSA-N	Phenylpropanoids and polyketides	Flavonoids	Flavonoid glycosides	Level 1	56.7	93.9595	60	300.0274, 301.0352, 313.1602, 313.1657, 323.0985, 444.1960, 445.0758, 445.0853, 445.1125, 445.1201	M-H2O-H	C22H24O11	-0.261471	1.31031	13.0705	17.3184	7.94204	2.07737e-12	8.19403e-12	11.792	12.7	12.5531	14.4661	13.4941	13.418	17.4633	17.4914	17.235	17.1816	17.2113	17.3281	8.42049	7.22906	8.65963
3.70_951.0736m/z	951.074	3.69533	neg	Valolaginic acid	255796	https://cloud.oebiotech.com/#/lm/network/255796	HMDB0302895									OC(C1C(CC(O)=O)C(=O)OC2COC(=O)C3=CC(O)=C(O)C(O)=C3C3=C(O)C(O)=C(O)C=C3C(=O)OC2C2OC(=O)C3=C1C(O)=C(O)C(O)=C3C1=C(O)C(O)=C(O)C3=C1C(=O)OC2C3O)C(O)=O	PSPMKMHPOPULBF-UHFFFAOYSA-N	Phenylpropanoids and polyketides	Tannins	Hydrolyzable tannins	Level 1	58.9	84.173	99.5	605.0779, 735.0503, 745.0297, 763.0406, 781.0529, 782.0599, 783.0679, 889.0614, 907.0835, 951.0731	M-H2O-H	C41H30O28	-0.930514	1.30454	15.4585	17.6474	7.22906	5.79889e-12	2.0868e-11	18.2344	14.039	14.522	15.7866	14.9147	15.2546	17.2829	17.5184	17.7157	18.3625	17.7522	17.2524	7.22906	7.22906	7.22906
5.12_917.2351m/z	917.235	5.12082	neg	Quercetin 3-(6'''-p-coumaryl-gentiobioside)-7-rhamnoside	32249	https://cloud.oebiotech.com/#/lm/network/32249			LMPK12112162					101616683		C1(O[C@H]2[C@H](O)[C@H](O)[C@@H](O)[C@H](C)O2)=CC2OC(C3C=C(O)C(O)=CC=3)=C(O[C@H]3[C@H](O)[C@@H](O)[C@H](O)[C@@H](CO[C@H]4[C@H](O)[C@@H](O)[C@H](O)[C@@H](COC(/C=C/C5C=CC(O)=CC=5)=O)O4)O3)C(=O)C=2C(O)=C1	DUPQCRJYJLYZCA-QEDNBBPPSA-N	Phenylpropanoids and polyketides	Flavonoids	Flavonoid glycosides	Level 1	55.3	97.6116	51.1	273.0405, 283.0241, 285.0396, 299.0198, 300.0274, 301.0349, 725.2481, 753.1887, 771.1990, 917.2348	M-H	C42H46O23	-0.695474	1.30329	9.84645	14.8324	7.22906	4.32359e-10	1.09152e-09	11.3845	9.89123	9.61641	10.8864	7.22906	10.0711	14.6552	14.7447	15.2208	14.5311	14.9761	14.8663	7.22906	7.22906	7.22906
5.06_330.0738n	329.066	5.062	neg	Dryopterin	28899	https://cloud.oebiotech.com/#/lm/network/28899		47295	LMPK12020079					14889248		C1C2O[C@H](C3C=C(O)C(O)=CC=3)[C@H](O)[C@H]3CC(=O)OC(C=23)=CC=1O	CWTCSQCPFXJPDL-SZQIBGDISA-N	Phenylpropanoids and polyketides	Flavonoids	Flavans	Level 1	53.5	97.8923	62.4	267.0653, 270.0522, 285.0415, 285.0773, 287.0567, 293.0439, 311.0570, 328.9938, 329.0304, 329.0676	M-H, M+FA-H	C17H14O7	-0.569848	1.28398	17.136	12.6447	12.2241	9.49238e-11	2.71017e-10	17.8471	15.7614	17.8573	17.5501	17.4646	16.3352	12.4842	12.483	12.4219	12.5624	12.6965	13.2203	12.2413	12.1982	12.1301
7.07_297.0766m/z	297.077	7.07275	neg	Isoneobavachalcone	33563	https://cloud.oebiotech.com/#/lm/network/33563		51878	LMPK12120072					5318608		C1(O)=C(C=O)C=C(C(=O)/C=C/C2C=CC(O)=CC=2)C(OC)=C1	BEHXEFBQMCUZNX-QPJJXVBHSA-N	Phenylpropanoids and polyketides	Linear 1,3-diarylpropanoids	Cinnamylphenols	Level 1	61.8	93.0206	55.8	194.9407, 194.9586, 209.4324, 212.9959, 228.9893, 236.9972, 256.9802, 276.9890, 296.9941, 297.0762	M-H	C17H14O5	-0.701665	1.25524	11.9728	7.22906	11.5097	6.61913e-09	1.34797e-08	10.1629	13.6074	11.8256	11.6261	11.8792	12.7354	7.22906	7.22906	7.22906	7.22906	7.22906	7.22906	11.5552	11.5201	11.2555
4.20_463.0518m/z	463.052	4.20317	neg	Ellagic acid glucoside	254787	https://cloud.oebiotech.com/#/lm/network/254787	HMDB0301703							91072206		[H][C@]1(CO)O[C@@]([H])(OC2=CC3=C4C(OC(=O)C5=CC(O)=C(O)C(OC3=O)=C45)=C2O)[C@]([H])(O)[C@@]([H])(O)[C@]1([H])O	DOPSJTNYZLQUNU-XQKIPRNGSA-N	Phenylpropanoids and polyketides	Tannins	Hydrolyzable tannins	Level 1	63	96.9575	98.2	161.9783, 167.0344, 181.0134, 194.2972, 209.7558, 212.2450, 299.9911, 300.9990, 380.8121, 463.0511	M-H	C20H16O13	-0.016132	1.23588	17.4331	19.5338	10.2304	1.95759e-13	9.41036e-13	16.3911	16.8965	17.5716	17.9914	17.7498	17.9985	19.4104	19.4798	19.3327	20.1315	19.5914	19.2574	8.90886	10.6176	10.8913
5.40_756.1897n	757.197	5.3962	pos	2''-(6''-p-Coumaroylglucosyl)quercitrin	62614	https://cloud.oebiotech.com/#/lm/network/62614	HMDB0039332	93914						89380295	113447-39-5	CC1OC(OC2=C(OC3=CC(O)=CC(O)=C3C2=O)C2=CC(O)=C(O)C=C2)C(OC2OC(COC(=O)\C=C\C3=CC=C(O)C=C3)C(O)C(O)C2O)C(O)C1O	LSMKTLJKBSXMMR-RUDMXATFSA-N	Phenylpropanoids and polyketides	Flavonoids	Flavonoid glycosides	Level 1	64	95.7436	91	291.0856, 293.1014, 303.0492, 309.0963, 419.1343, 449.1088, 455.1535, 471.1495, 611.1390, 757.2036	M+H, M+Na	C36H36O18	-0.551556	1.23233	7.77444	12.8049	8.46449	2.85536e-05	3.64883e-05	7.22906	7.22906	7.22906	7.22906	7.22906	10.5014	12.8124	13.2959	12.7442	11.6692	13.475	12.8326	7.22906	7.22906	7.22906
5.84_605.1494m/z	605.149	5.84347	neg	Apimaysin	60987	https://cloud.oebiotech.com/#/lm/network/60987	HMDB0037421	92333						194566	74158-04-6	CC1OC(OC2C(O)C(=O)C(C)OC2C2=C(O)C=C3OC(=CC(=O)C3=C2O)C2=CC=C(O)C=C2)C(O)C(O)C1O	LCQVQAZLYBJMGJ-UHFFFAOYSA-N	Phenylpropanoids and polyketides	Flavonoids	Flavonoid glycosides	Level 1	59.6	92.1314	56.7	221.0578, 231.0266, 263.1278, 265.0479, 287.0540, 341.1075, 453.1014, 537.1609, 559.1414, 605.1467	M+FA-H	C27H28O13	-3.17614	1.22947	10.8257	15.2512	7.70039	6.42364e-08	1.11856e-07	10.5376	10.1409	8.5217	13.5704	11.767	10.4164	15.4108	15.4823	15.2664	14.9826	15.0126	15.3527	7.22906	10.057	7.22906
7.06_299.0560m/z	299.056	7.05607	neg	Isokaempferide	32773	https://cloud.oebiotech.com/#/lm/network/32773	HMDB0302564	51102	LMPK12112688	1579	C05902			5280862		C1(O)=CC2OC(C3C=CC(O)=CC=3)=C(OC)C(=O)C=2C(O)=C1	VJJZJBUCDWKPLC-UHFFFAOYSA-N	Phenylpropanoids and polyketides	Flavonoids	O-methylated flavonoids	Level 1	57.3	93.6263	84.1	255.1707, 256.0377, 259.0000, 271.0258, 278.9827, 279.0086, 284.0323, 298.9936, 299.0182, 299.0550	M-H	C16H12O6	-0.467643	1.22789	11.8908	7.22906	11.0147	7.49246e-07	1.12139e-06	9.33977	13.8215	11.4034	11.4875	11.9939	13.2986	7.22906	7.22906	7.22906	7.22906	7.22906	7.22906	11.3027	11.5097	10.5786
5.22_455.0947m/z	455.095	5.21743	pos	Luteolin 7-rhamnoside	30734	https://cloud.oebiotech.com/#/lm/network/30734			LMPK12110641	70030				51358136		C1(O[C@H]2[C@H](O)[C@H](O)[C@@H](O)[C@H](C)O2)=CC2OC(C3C=C(O)C(O)=CC=3)=CC(=O)C=2C(O)=C1	GRBYFYORPBZEIN-RWKYHZLCSA-N	Phenylpropanoids and polyketides	Flavonoids	Flavonoid glycosides	Level 1	65.1	94.519	83.8	275.1620, 291.0846, 308.0299, 309.0363, 309.0931, 327.0454, 413.2650, 419.3310, 437.3466, 455.0935	M+Na	C21H20O10	-0.294159	1.21027	15.2515	19.1788	11.7293	8.42744e-13	3.61719e-12	14.7956	14.8243	16.3431	15.4794	15.2441	14.8228	19.2761	19.2879	19.2258	19.094	19.1304	19.0588	10.7981	11.04	11.8052
4.74_415.0881m/z	415.088	4.73743	neg	Isoferuloyl C1-glucuronide	64807	https://cloud.oebiotech.com/#/lm/network/64807	HMDB0041749	96107						131753197		COC1=CC=C(\C=C\C(=O)O[C@@H]2O[C@@H]([C@@H](O)[C@H](O)[C@H]2O)C(O)=O)C=C1O	RBJXXYNRHTWXDN-MBAOVNHDSA-N	Phenylpropanoids and polyketides	Cinnamic acids and derivatives	Hydroxycinnamic acids and derivatives	Level 1	56.3	93.8728	79.7	209.0451, 210.0161, 210.0419, 237.8886, 329.0917, 371.0984, 381.6327, 381.6675, 381.7216, 415.0061	M+FA-H	C16H18O10	-0.362805	1.18896	10.98	14.7385	7.45647	1.66673e-12	6.71021e-12	11.0644	11.5286	11.0116	10.2138	11.9553	10.1063	14.9293	14.9085	14.6684	14.4196	14.5753	14.93	7.22906	7.22906	8.5935
3.92_773.2133m/z	773.213	3.91635	pos	Quercetin 3-(3R-glucosylrutinoside)	62642	https://cloud.oebiotech.com/#/lm/network/62642	HMDB0039363							44715854	136449-10-0	CC1OC(OCC2OC(OC3=C(OC4=CC(O)=CC(O)=C4C3=O)C3=CC(O)=C(O)C=C3)C(O)C(O)C2O)C(O)C(OC2OC(CO)C(O)C(O)C2O)C1O	XEFNBVWDOQCMSG-UHFFFAOYSA-N	Phenylpropanoids and polyketides	Flavonoids	Flavonoid glycosides	Level 1	72.6	93.9798	78.3	147.0646, 157.9251, 303.0493, 345.0602, 447.0914, 449.1084, 465.1019, 611.1589, 627.1541, 773.2105	M+H	C33H40O21	-0.285014	1.18414	15.7864	15.1174	7.6758	1.18009e-12	4.89834e-12	15.8212	15.9388	15.4567	15.5868	15.8538	16.0609	15.0473	14.948	15.2458	14.8839	15.3449	15.2344	7.22906	7.22906	7.22906
5.06_599.1040m/z	599.104	5.062	neg	Quercetin 3-(2''-galloylrhamnoside)	32302	https://cloud.oebiotech.com/#/lm/network/32302			LMPK12112215					10031482		C1(O)=CC2OC(C3C=C(O)C(O)=CC=3)=C(O[C@H]3[C@H](OC(C4C=C(O)C(O)=C(O)C=4)=O)[C@H](O)[C@@H](O)[C@H](C)O3)C(=O)C=2C(O)=C1	KTTNFIOZYNBKEY-YIOJSCHVSA-N	Phenylpropanoids and polyketides	Flavonoids	Flavonoid glycosides	Level 1	52.3	91.4106	63.3	257.0447, 273.0399, 297.0612, 300.0268, 301.0349, 343.0436, 449.0721, 477.0668, 598.9233, 599.1038	M-H	C28H24O15	-0.33506	1.18141	11.0289	14.5865	7.22906	3.61661e-15	2.41704e-14	10.362	10.6068	10.6245	11.5156	11.4349	11.6294	14.1678	14.7284	14.4219	14.9848	14.7095	14.5065	7.22906	7.22906	7.22906
6.51_273.0766m/z	273.077	6.50938	neg	Apiferol	28986	https://cloud.oebiotech.com/#/lm/network/28986	HMDB0037232	92197	LMPK12020166					185795		C1(O)=CC2OC(C3C=CC(O)=CC=3)CC(O)C=2C(O)=C1	RPKUCYSGAXIESU-UHFFFAOYSA-N	Phenylpropanoids and polyketides	Flavonoids	Flavans	Level 1	53.7	96.4709	57.5	204.9897, 208.9832, 212.9967, 229.0847, 232.9828, 252.9883, 255.1603, 272.9949, 273.0002, 273.0767	M-H	C15H14O5	-0.736803	1.17443	14.2413	10.1549	13.5216	1.14156e-09	2.65539e-09	13.0418	15.2419	14.1919	13.9313	14.299	14.7421	9.74863	9.83909	9.91705	10.4654	10.1125	10.8469	13.7332	13.7828	13.2506
4.32_755.2045m/z	755.205	4.32197	neg	Quercetin 3-[rhamnosyl-(1->2)-rhamnosyl-(1->6)-glucoside]	63492	https://cloud.oebiotech.com/#/lm/network/63492	HMDB0040294	94818						74978163	32453-37-5	CC1OC(OC2C(O)C(O)C(C)OC2OCC2OC(OC3=C(OC4=CC(O)=CC(O)=C4C3=O)C3=CC(O)=C(O)C=C3)C(O)C(O)C2O)C(O)C(O)C1O	ZKLZXRYXKRWGQP-UHFFFAOYSA-N	Phenylpropanoids and polyketides	Flavonoids	Flavonoid glycosides	Level 1	60.5	93.7055	89.4	271.0241, 284.0320, 285.0399, 289.0712, 299.0211, 300.0274, 429.0489, 593.1299, 593.1492, 755.2026	M-H	C33H40O20	0.653933	1.15092	18.6498	16.3107	11.5095	5.03206e-12	1.8361e-11	17.6889	19.097	18.3153	18.8175	18.8761	19.1043	16.0581	15.605	17.1251	17.1275	16.562	15.3865	11.5759	11.554	11.5238
5.22_431.0982m/z	431.098	5.21988	neg	Kaempferol 3-O-alpha-L-rhamnofuranoside	63696	https://cloud.oebiotech.com/#/lm/network/63696	HMDB0040542	95033		176092				14078178	5041-73-6	CC(O)C1OC(OC2=C(OC3=CC(O)=CC(O)=C3C2=O)C2=CC=C(O)C=C2)C(O)C1O	FFFIPDPCGREKEW-UHFFFAOYSA-N	Phenylpropanoids and polyketides	Flavonoids	Flavonoid glycosides	Level 1	66.1	95.6231	95.3	268.0374, 269.0452, 283.0623, 284.0324, 284.9814, 285.0402, 311.0558, 327.0507, 395.0755, 431.0979	M-H	C21H20O10	-0.366693	1.15077	19.2588	21.962	14.1706	5.63675e-12	2.03809e-11	17.2587	19.6344	19.8705	20.3693	19.1219	19.2979	22.0386	22.005	21.9516	21.8129	21.9372	22.0266	14.1921	14.1154	14.0904
5.10_564.1115n	565.119	5.10202	pos	Isorhamnetin 3-(6''-malonylglucoside)	62168	https://cloud.oebiotech.com/#/lm/network/62168	HMDB0038820							74977620	86555-37-5	COC1=C(O)C=CC(=C1)C1=C(OC2OC(COC(=O)CC(O)=O)C(O)C(O)C2O)C(=O)C2=C(O)C=C(O)C=C2O1	QCPKSTMYFZPGOX-UHFFFAOYSA-N	Phenylpropanoids and polyketides	Flavonoids	Flavonoid glycosides	Level 1	60.4	95.5917	96.1	213.0385, 231.0497, 232.0704, 234.0861, 285.0394, 302.0417, 317.0649, 359.0770, 564.2112, 565.1196	M+H, M+Na	C25H24O15	0.00535997	1.14757	17.8685	14.3072	13.8894	2.49617e-12	9.69525e-12	17.1211	18.1575	17.7725	18.6065	17.6926	17.8605	14.6041	14.3706	14.5173	13.9952	14.0663	14.2895	14.0445	13.9434	13.5639
5.56_269.0454m/z	269.045	5.55938	neg	2-hydroxyisoflavanone naringenin	256897	https://cloud.oebiotech.com/#/lm/network/256897	HMDB0304071	64299		31080	C12631	rvl00943	Isoflavonoid biosynthesis	443902		OC1OC2=CC(O)=CC(O)=C2C(=O)C1C1=CC=C(O)C=C1	UQOJAGBSKPHQOG-UHFFFAOYSA-N	Phenylpropanoids and polyketides	Isoflavonoids	Isoflavans	Level 1	51.9	94.0878	58.4	225.0555, 227.0335, 228.9889, 229.0113, 238.3691, 240.0413, 241.0500, 248.9752, 248.9996, 269.0451	M-H2O-H	C15H12O6	-0.377427	1.13765	12.7263	8.61491	10.2089	4.85293e-05	6.07542e-05	9.63249	13.3847	13.2767	14.2583	12.9422	12.8632	9.36927	9.46152	9.25665	9.14389	7.22906	7.22906	10.0105	10.4007	10.167
5.14_427.0668m/z	427.067	5.14035	neg	Apigenin 4'-glucuronide	30443	https://cloud.oebiotech.com/#/lm/network/30443			LMPK12110350					15478939		C1(O)=CC2OC(C3C=CC(O[C@H]4[C@H](O)[C@@H](O)[C@H](O)[C@@H](C(=O)O)O4)=CC=3)=CC(=O)C=2C(O)=C1	NKRGFKAFZUDVES-ZFORQUDYSA-N	Phenylpropanoids and polyketides	Flavonoids	Flavonoid glycosides	Level 1	68.9	94.0305	82.9	257.0469, 289.0694, 301.0714, 365.0657, 382.0874, 382.7596, 383.0764, 384.1085, 427.0528, 427.0635	M-H2O-H	C21H18O11	-0.546546	1.13564	14.2218	10.7282	10.0149	1.50101e-10	4.13879e-10	14.4999	13.2437	14.2824	14.2351	14.383	14.6869	11.0666	10.5129	10.2149	11.5925	10.8329	10.1492	10.2285	9.66587	10.3855
4.95_221.0450m/z	221.045	4.9468	neg	p-Coumaroyl glycolic acid	254811	https://cloud.oebiotech.com/#/lm/network/254811	HMDB0301727							101219702		OC(=O)COC(=O)\C=C\C1=CC=C(O)C=C1	RMPWEBYRPJQKNT-ZZXKWVIFSA-N	Phenylpropanoids and polyketides	Cinnamic acids and derivatives	Hydroxycinnamic acids and derivatives	Level 1	69	96.6974	92.8	177.0547, 180.9909, 181.0070, 192.9890, 200.9968, 206.0212, 211.4871, 220.9844, 221.0049, 221.0449	M-H	C11H10O5	-2.27065	1.12724	10.3483	7.22906	14.0857	8.59085e-18	8.2311e-17	10.8684	10.7112	10.1863	9.8559	10.3087	10.1594	7.22906	7.22906	7.22906	7.22906	7.22906	7.22906	14.0886	14.1467	14.2269
3.91_739.1877m/z	739.188	3.91382	neg	8-Glucopyranosylprocyanidin B2	60972	https://cloud.oebiotech.com/#/lm/network/60972	HMDB0037405	92322						21637579	103215-58-3	OC[C@H]1O[C@H]([C@H](O)[C@@H](O)[C@@H]1O)C1=C2O[C@@H]([C@H](O)[C@@H](C3=C(O)C=C(O)C4=C3O[C@@H]([C@H](O)C4)C3=CC=C(O)C(O)=C3)C2=C(O)C=C1O)C1=CC=C(O)C(O)=C1	JBDZOCOBUGXPJW-LYGYLKCLSA-N	Phenylpropanoids and polyketides	Flavonoids	Biflavonoids and polyflavonoids	Level 1	55.9	93.8923	56.2	483.0771, 497.1095, 569.1303, 577.1364, 587.1387, 613.1544, 619.1472, 649.1532, 721.1717, 739.1884	M-H	C36H36O17	-0.410774	1.12393	17.6461	20.2622	12.7012	6.75396e-10	1.63556e-09	19.195	15.4646	18.6463	18.0364	18.1125	16.422	20.2995	20.2997	20.3052	20.1237	20.2294	20.3157	12.8722	13.2431	12.6939
3.93_626.1478n	625.14	3.93312	neg	Myricetin 3-robinobioside	63986	https://cloud.oebiotech.com/#/lm/network/63986	HMDB0040861							73803273	145544-43-0	CC1OC(OCC2OC(OC3=C(OC4=CC(O)=CC(O)=C4C3=O)C3=CC(O)=C(O)C(O)=C3)C(O)C(O)C2O)C(O)C(O)C1O	QCIILLDRJZPUDI-UHFFFAOYSA-N	Phenylpropanoids and polyketides	Flavonoids	Flavonoid glycosides	Level 1	65.7	94.4931	93	314.0437, 343.0459, 462.0804, 463.0888, 505.0981, 511.0549, 545.0594, 557.0510, 624.9523, 625.1407	M-H, M+FA-H	C27H30O17	-0.864888	1.1218	16.1511	15.0285	8.86202	4.33765e-12	1.60439e-11	16.3184	16.3192	15.9708	15.8477	16.2375	16.2132	15.0509	15.0858	15.3905	14.736	14.7455	15.1625	10.3331	8.85019	8.89782
5.03_534.1008n	535.108	5.03	pos	6''-Malonylastragalin	60995	https://cloud.oebiotech.com/#/lm/network/60995	HMDB0037434	92339		142248				14162698	81149-02-2	OC1C(O)C(COC(=O)CC(O)=O)OC(OC2=C(OC3=CC(O)=CC(O)=C3C2=O)C2=CC=C(O)C=C2)C1O	XEXCLTHHXIWUHO-UHFFFAOYSA-N	Phenylpropanoids and polyketides	Flavonoids	Flavonoid glycosides	Level 1	68.6	98.5168	96.2	353.0657, 355.1154, 381.1343, 395.0757, 455.0954, 517.0947, 517.1034, 534.2408, 535.1005, 535.1078	M+H, M+Na	C24H22O14	-0.24825	1.11902	23.3883	20.9733	16.9463	6.06148e-17	5.27091e-16	22.6168	23.6057	23.5199	23.5748	23.4902	23.5226	21.0656	21.0171	21.0396	20.9022	20.8808	20.9344	16.9521	16.9633	16.7801
4.45_740.2163n	741.224	4.4485	pos	Frangulatrioside A	256559	https://cloud.oebiotech.com/#/lm/network/256559	HMDB0303703							14228854		CC1OC(OC2C(C)OC(OCC3OC(OC4=C(OC5=CC(O)=CC(O)=C5C4=O)C4=CC=C(O)C=C4)C(O)C(O)C3O)C(O)C2O)C(O)C(O)C1O	YZCAVCYYHPLAIN-UHFFFAOYSA-N	Phenylpropanoids and polyketides	Flavonoids	Flavonoid glycosides	Level 1	65.2	90.546	99.5	309.1158, 329.0627, 353.0647, 397.0944, 415.0971, 433.1124, 449.1064, 579.1624, 595.1649, 741.2120	M+H, M+Na	C33H40O19	-0.123932	1.11808	20.9685	18.5284	14.5533	1.37694e-15	9.8551e-15	20.4149	21.0285	20.7697	21.2304	21.0111	21.3565	18.417	18.3923	18.4611	19.0536	18.7505	18.0961	14.5413	14.5589	14.8738
5.22_450.1162n	433.113	5.21743	pos	3,4,2',4',6'-Pentahydroxychalcone 4'-glucoside	33758	https://cloud.oebiotech.com/#/lm/network/33758		52070	LMPK12120267					42607612		C1(OC2OC(CO)C(O)C(O)C2O)C=C(O)C(C(=O)/C=C/C2C=CC(O)=C(O)C=2)=C(O)C=1	GZTXEEPKLNRIEL-DUXPYHPUSA-N	Phenylpropanoids and polyketides	Flavonoids	Flavonoid glycosides	Level 1	59.3	94.7154	71.6	337.0696, 353.0629, 367.0780, 379.0785, 387.1074, 397.0862, 397.0922, 415.1014, 415.3004, 433.1115	M+H-H2O, M+H	C21H22O11	-0.0163274	1.11111	19.4798	22.0691	14.8724	1.38447e-12	5.67477e-12	17.8091	19.8417	20.0013	20.4465	19.3715	19.4085	22.1007	22.1552	22.0847	22.0486	22.0424	21.9832	14.8371	14.9317	14.7975
4.95_503.1202m/z	503.12	4.9468	neg	Chrysosplenoside D	33012	https://cloud.oebiotech.com/#/lm/network/33012			LMPK12112927					9914699		C1(OC)=CC2OC(C3C=C(O)C(O[C@H]4[C@H](O)[C@@H](O)[C@H](O)[C@@H](CO)O4)=CC=3)=C(OC)C(=O)C=2C(O)=C1OC	JWGIHWFWFBQYMA-NPVWYNPDSA-N	Phenylpropanoids and polyketides	Flavonoids	Flavonoid glycosides	Level 1	56.2	91.0206	46.1	263.0928, 281.0670, 281.1024, 293.0872, 323.0768, 335.1143, 341.0880, 457.1717, 485.1653, 503.1145	M-H2O-H	C24H26O13	1.27346	1.10385	8.17679	12.1286	7.93923	4.15933e-06	5.73431e-06	10.7101	9.43442	7.22906	7.22906	7.22906	7.22906	12.5604	12.0783	12.4158	12.1524	12.2078	11.3568	9.06628	7.22906	7.22906
4.64_740.2162n	741.223	4.64143	pos	Kaempferol 3-(2''-rhamnosylrutinoside)	60993	https://cloud.oebiotech.com/#/lm/network/60993	HMDB0037432	92338						74978013	32602-83-8	CC1OC(OCC2OC(OC3=C(OC4=CC(O)=CC(O)=C4C3=O)C3=CC=C(O)C=C3)C(O)C(O)C2O)C(OC2OC(C)C(O)C(O)C2O)C(O)C1O	WQRYALSJYYLFRY-UHFFFAOYSA-N	Phenylpropanoids and polyketides	Flavonoids	Flavonoid glycosides	Level 1	63.7	93.4929	96.5	275.1117, 287.0540, 293.1230, 309.1168, 329.0656, 433.1168, 449.1064, 579.1693, 595.1649, 741.2160	M+H, M+Na	C33H40O19	-0.235778	1.09868	19.0696	15.7215	16.2906	1.8825e-10	5.1033e-10	19.8565	19.3672	18.7131	18.3463	18.8281	19.3064	15.762	15.8298	15.8897	15.8248	15.7511	15.2716	16.0979	16.3334	16.7489
4.12_485.0923m/z	485.092	4.12107	pos	1,6-Digalloyl-beta-D-glucopyranose	62478	https://cloud.oebiotech.com/#/lm/network/62478	HMDB0039179	93773						3332212	23363-08-8	OC1C(O)C(COC(=O)C2=CC(O)=C(O)C(O)=C2)OC(OC(=O)C2=CC(O)=C(O)C(O)=C2)C1O	LYGRISUQIZNHGM-UHFFFAOYSA-N	Phenylpropanoids and polyketides	Tannins	Unclassified	Level 1	59.9	93.1282	89.7	297.0600, 304.0913, 315.0701, 347.0941, 365.1007, 431.1455, 449.0721, 449.1534, 467.0815, 467.1641	M+H	C20H20O14	-0.582198	1.07841	20.0758	18.1968	13.6717	3.29742e-12	1.24887e-11	19.7182	19.6279	20.0628	20.553	20.0341	20.4589	18.0863	18.2425	18.0918	18.83	18.0693	17.8608	13.1096	13.9375	14.5197
4.20_497.0932m/z	497.093	4.20317	neg	Methyl 4,6-di-O-galloyl-beta-D-glucopyranoside	62479	https://cloud.oebiotech.com/#/lm/network/62479	HMDB0039180	93774		172716				73157785	88847-08-9	COC1OC(COC(=O)C2=CC(O)=C(O)C(O)=C2)C(OC(=O)C2=CC(O)=C(O)C(O)=C2)C(O)C1O	BTSUIPCMGZHMNV-UHFFFAOYSA-N	Phenylpropanoids and polyketides	Tannins	Unclassified	Level 1	59.6	90.9172	83.3	195.0470, 211.0245, 225.0399, 285.0622, 313.0550, 327.0725, 345.0824, 382.2552, 416.0692, 497.0934	M-H	C21H22O14	-1.06188	1.06605	15.3641	16.2802	9.30543	3.8358e-10	9.80495e-10	16.6371	13.7838	15.332	15.4556	15.5052	15.4709	16.346	16.2265	16.2055	16.4089	16.3437	16.1508	8.99663	9.93593	9.65937
5.66_351.0180m/z	351.018	5.66107	neg	5,7,4'-Trihydroxyflavanone 7-sulfate	34503	https://cloud.oebiotech.com/#/lm/network/34503		52811	LMPK12140327					15460423		C1(OS(O)(=O)=O)C=C2OC(C3C=CC(O)=CC=3)CC(=O)C2=C(O)C=1	LCXKYLMSILXZFG-UHFFFAOYSA-N	Phenylpropanoids and polyketides	Flavonoids	Flavans	Level 1	59.1	89.8738	96.1	198.9990, 206.9873, 226.9929, 246.9996, 267.0060, 271.0611, 287.0112, 331.0017, 351.0067, 351.0182	M-H	C15H12O8S	-0.0906934	1.05877	13.17	16.327	14.4852	1.26127e-13	6.34731e-13	13.3493	13.4288	13.1557	13.1721	12.8233	13.0908	16.4632	16.3823	16.3927	16.2078	16.2867	16.2295	14.4032	14.0801	14.4522
4.99_593.0939m/z	593.094	4.9854	neg	Catechin 5,3'-di-O-gallate	28922	https://cloud.oebiotech.com/#/lm/network/28922		47318	LMPK12020102					15689619		C1(O)C=C2O[C@H](C3C=CC(O)=C(OC(=O)C4C=C(O)C(O)=C(O)C=4)C=3)[C@@H](O)CC2=C(OC(C2C=C(O)C(O)=C(O)C=2)=O)C=1	OVHMMCMRYOPGQY-KDYSTLNUSA-N	Phenylpropanoids and polyketides	Flavonoids	Flavans	Level 1	54.9	93.0401	51.5	321.0248, 327.0482, 331.0455, 388.1500, 423.0715, 441.0824, 447.0948, 593.0914, 593.1081, 593.1191	M-H	C29H22O14	0.34601	1.05824	18.0422	16.1213	11.6597	2.16816e-07	3.49359e-07	20.9211	15.9447	18.5943	17.4917	17.8997	17.4017	16.099	16.0964	16.2678	16.102	16.1392	16.0232	12.6313	11.8462	12.5239
4.32_611.1601m/z	611.16	4.31707	pos	Calendoflavobioside	61410	https://cloud.oebiotech.com/#/lm/network/61410	HMDB0037933	92731						14034827	32453-36-4	CC1OC(OC2C(O)C(O)C(CO)OC2OC2=C(OC3=CC(O)=CC(O)=C3C2=O)C2=CC(O)=C(O)C=C2)C(O)C(O)C1O	FYBMGZSDYDNBFX-UHFFFAOYSA-N	Phenylpropanoids and polyketides	Flavonoids	Flavonoid glycosides	Level 1	70.2	96.1048	96	303.0492, 309.1202, 317.0646, 345.0595, 355.0683, 356.0692, 449.1071, 465.1021, 611.1393, 611.1577	M+H	C27H30O16	-0.851287	1.05778	18.2406	17.8647	11.7817	2.44595e-12	9.52669e-12	17.9823	17.9076	18.0001	18.6019	18.4121	18.5396	17.5837	17.8666	17.9202	18.2269	17.8625	17.7284	12.1804	12.5906	11.5346
5.43_610.1318n	611.139	5.43358	pos	Quercetin 3- (3''-p-coumarylglucoside)	32230	https://cloud.oebiotech.com/#/lm/network/32230			LMPK12112143					23265182		C1(O)=CC2OC(C3C=C(O)C(O)=CC=3)=C(O[C@H]3[C@H](O)[C@@H](OC(/C=C/C4C=CC(O)=CC=4)=O)[C@H](O)[C@@H](CO)O3)C(=O)C=2C(O)=C1	KKRGPGRSBFMOKP-IFPBDMCXSA-N	Phenylpropanoids and polyketides	Flavonoids	Flavonoid glycosides	Level 1	61.7	98.3354	79.8	287.0536, 291.0856, 303.0492, 309.0962, 325.0887, 345.0600, 355.0684, 356.0663, 465.1039, 611.1364	M+H, M+Na, M+K	C30H26O14	-0.774486	1.05734	22.6658	21.9126	16.235	5.19496e-15	3.42271e-14	22.1817	23.1018	22.8259	22.5017	22.6263	22.7573	22.046	21.8587	21.8708	21.805	21.9372	21.9581	17.1233	16.0941	15.5998
3.88_374.0849n	397.074	3.8796	pos	Syringic acid glucuronide	197212	https://cloud.oebiotech.com/#/lm/network/197212	HMDB0240562							134202802		[H][C@@]1(OC2=C(OC)C=C(C=C2OC)C(O)=O)O[C@]([H])(C(O)=O)[C@@]([H])(O)[C@]([H])(O)[C@@]1([H])O	WOGNQDHJFYPQMD-YGMDGNCASA-N	Phenylpropanoids and polyketides	Tannins	Hydrolyzable tannins	Level 1	56.3	96.1552	71.6	213.0380, 219.1335, 223.0610, 231.0489, 235.0581, 289.0908, 357.0961, 357.2103, 375.0899, 375.0958	M+H, M+Na	C15H18O11	-0.0337242	1.04958	16.0488	19.2892	15.5884	1.51388e-15	1.07434e-14	15.5978	16.2038	16.3176	16.2806	15.9666	15.9267	19.3956	19.3948	19.3602	19.1294	19.2776	19.1776	15.5153	15.5248	15.8088
3.72_784.0756n	767.072	3.72038	pos	Granatin A	62558	https://cloud.oebiotech.com/#/lm/network/62558	HMDB0039271	93860						131752596	73683-70-2	OC1C2OC(=O)C3=CC(O)=C(O)C4=C3C3C(=CC(=O)C(O)(O4)C3(O)O)C(=O)OC1C1OC2COC(=O)C2=C(C(O)=C(O)C(O)=C2)C2=C(O)C(O)=C(O)C=C2C1=O	BEAQEKRAXFQCBO-UHFFFAOYSA-N	Phenylpropanoids and polyketides	Tannins	Hydrolyzable tannins	Level 1	60.9	96.7921	94.7	411.0341, 421.0757, 429.0442, 447.0543, 449.0704, 453.0076, 465.0657, 467.0810, 483.0763, 767.0701	M+H-H2O, M+H, M+NH4, M+Na	C34H24O22	-0.41505	1.04896	21.5425	21.1475	15.1564	5.63731e-11	1.68355e-10	22.9858	20.6192	21.1775	21.9101	21.1162	21.4461	21.1126	21.0215	21.5288	21.3699	21.0903	20.762	15.2558	14.8306	16.7127
3.87_356.1106n	401.109	3.8749	neg	1-O-Feruloylglucose	60595	https://cloud.oebiotech.com/#/lm/network/60595	HMDB0036938	91926		168886				13962927	7196-71-6	COC1=C(O)C=CC(\C=C\C(=O)OC2OC(CO)C(O)C(O)C2O)=C1	JWRQVQWBNRGGPK-HWKANZROSA-N	Phenylpropanoids and polyketides	Cinnamic acids and derivatives	Hydroxycinnamic acids and derivatives	Level 1	57.6	96.219	84.8	210.6683, 210.6926, 223.1086, 235.0600, 240.1348, 287.1510, 309.1312, 355.0091, 355.0626, 355.1023	M-H, M+FA-H	C16H20O9	-0.373204	1.04621	13.4007	16.4223	16.5648	5.95768e-10	1.45834e-09	14.0034	12.5716	14.0292	12.9788	13.9936	12.8278	16.5516	16.5181	16.4698	16.2143	16.4221	16.3581	16.5217	16.5402	16.5852
3.49_421.1139m/z	421.114	3.48907	neg	Catechin 7-xyloside	255516	https://cloud.oebiotech.com/#/lm/network/255516	HMDB0302573	47262		28117	C09617			73533		O[C@@H]1CO[C@@H](OC2=CC3=C(C[C@H](O)[C@H](O3)C3=CC(O)=C(O)C=C3)C(O)=C2)[C@H](O)[C@H]1O	UQKKDJWFQBNZBJ-MLYGIHNMSA-N	Phenylpropanoids and polyketides	Flavonoids	Flavonoid glycosides	Level 1	49.6	90.0627	49.4	331.0821, 331.1358, 343.0812, 353.0491, 361.0936, 361.1502, 385.0927, 403.1039, 421.0398, 421.1139	M-H	C20H22O10	-0.31875	1.04477	12.7895	13.9729	7.22906	1.31243e-10	3.66221e-10	12.6126	10.9853	14.1478	13.7404	13.5297	11.7212	14.1309	14.1458	14.0348	13.7069	13.9598	13.8592	7.22906	7.22906	7.22906
5.18_461.1090m/z	461.109	5.18005	neg	Isorhamnetin 3-rhamnoside	30692	https://cloud.oebiotech.com/#/lm/network/30692			LMPK12110599					23634491		C1(O)=CC2OC(C3C=C(OC)C(O)=CC=3)=C(O[C@H]3[C@H](O)[C@H](O)[C@@H](O)[C@H](C)O3)C(=O)C=2C(O)=C1	UXXAEVMOIUAYQT-UFGFRKJLSA-N	Phenylpropanoids and polyketides	Flavonoids	Flavonoid glycosides	Level 1	53.7	95.2603	61.2	254.0202, 255.0296, 271.0247, 299.0196, 300.0273, 314.0429, 315.0509, 415.2338, 446.0862, 461.1088	M-H	C22H22O11	0.11306	1.04101	15.3535	18.4659	13.814	2.36685e-17	2.15201e-16	15.4543	15.2151	15.4362	15.3467	15.353	15.3158	18.2642	18.3747	18.5044	18.8383	18.6484	18.1656	13.9881	13.7242	13.6873
5.44_609.1248m/z	609.125	5.4417	neg	Quercetin 3-(3-p-coumaroylglucoside)	60938	https://cloud.oebiotech.com/#/lm/network/60938	HMDB0037365	92289						131752177	76211-70-6	OCC1OC(OC2=C(OC3=CC(O)=CC(O)=C3C2=O)C2=CC(O)=C(O)C=C2)C(O)C(OC(=O)\C=C\C2=CC=C(O)C=C2)C1O	KKRGPGRSBFMOKP-FPYGCLRLSA-N	Phenylpropanoids and polyketides	Flavonoids	Flavonoid glycosides	Level 1	64.4	97.9582	97.8	285.0402, 287.0558, 299.0192, 300.0274, 301.0319, 323.0771, 343.0464, 449.1145, 463.0883, 609.1252	M-H	C30H26O14	-0.272335	1.02153	22.0723	21.2361	16.0662	3.24234e-14	1.82591e-13	21.5186	22.5214	22.1036	22.0751	22.109	22.1064	21.343	21.2759	21.1877	21.1288	21.1989	21.2823	16.9964	16.0688	15.3547
5.51_741.2076m/z	741.208	5.51228	pos	Kaempferol 3-(4''-(Z)-p-coumarylrobinobioside)	31784	https://cloud.oebiotech.com/#/lm/network/31784			LMPK12111695					44258767		C1(O)=CC2OC(C3C=CC(O)=CC=3)=C(O[C@H]3[C@H](O)[C@@H](O)[C@@H](OC(/C=C\C4C=CC(O)=CC=4)=O)[C@@H](CO[C@H]4[C@H](O)[C@H](O)[C@@H](O)[C@H](C)O4)O3)C(=O)C=2C(O)=C1	ZTNSLUBWMOQPPH-JWCHVKGNSA-N	Phenylpropanoids and polyketides	Flavonoids	Flavonoid glycosides	Level 1	57.3	91.3618	92.9	309.0964, 329.0653, 331.1552, 395.0760, 419.1327, 437.1429, 455.1537, 577.1323, 595.1438, 741.1990	M+H	C36H36O17	6.8205	1.02129	14.606	17.7782	13.3472	2.43034e-08	4.50656e-08	15.6442	12.6509	15.2862	15.2441	14.8305	13.9803	17.816	17.8328	17.7851	17.7232	17.7867	17.7254	12.8714	13.6221	13.6515
6.25_357.1331m/z	357.133	6.2534	pos	5-Deoxykievitol	29598	https://cloud.oebiotech.com/#/lm/network/29598	HMDB0038774	47964	LMPK12050460					44257381	104380-54-3	C1(O)C=CC2C(=O)C(C3=C(O)C=C(O)C=C3)COC=2C=1C/C=C(/CO)\C	VPCRIHAWNUNORJ-BIIKFXOESA-N	Phenylpropanoids and polyketides	Isoflavonoids	Isoflavans	Level 1	63.9	95.7502	97.7	294.0888, 295.0957, 306.0880, 307.0959, 309.1112, 311.1273, 321.1116, 327.1219, 339.1222, 357.1325	M+H	C20H20O6	-0.411409	1.00979	17.7553	14.8519	16.4472	1.40981e-10	3.91438e-10	17.7545	17.7996	17.6851	18.2781	17.5185	17.4961	14.9243	14.9591	15.1953	14.77	15.1157	14.1469	16.4394	16.4967	16.7445
3.97_295.0456m/z	295.046	3.9722	neg	cis-Coutaric acid	58614	https://cloud.oebiotech.com/#/lm/network/58614	HMDB0034620	90083						69968525	67920-37-0	OC(C(OC(=O)\C=C/C1=CC=C(O)C=C1)C(O)=O)C(O)=O	INYJZRKTYXTZHP-UTCJRWHESA-N	Phenylpropanoids and polyketides	Cinnamic acids and derivatives	Hydroxycinnamic acids and derivatives	Level 1	71.9	95.6619	75.2	227.0555, 251.0547, 251.0928, 251.4687, 255.0236, 255.5252, 294.4702, 295.0049, 295.0103, 295.0460	M-H	C13H12O8	-1.16054	1.00757	17.9709	16.0974	12.6455	1.81164e-14	1.07289e-13	18.8182	17.5498	18.1335	17.8888	17.8279	17.607	16.095	16.009	16.0348	16.2408	16.1394	16.0654	12.6188	12.8398	12.9182
5.71_594.1369n	595.144	5.7141	pos	Kaempferol 3- (6''-p-coumarylgalactoside)	31780	https://cloud.oebiotech.com/#/lm/network/31780			LMPK12111691					101429550		C1(O)=CC(O)=CC2OC(C3C=CC(O)=CC=3)=C(O[C@H]3[C@H](O)[C@@H](O)[C@@H](O)[C@@H](COC(/C=C/C4=CC=C(O)C=C4)=O)O3)C(=O)C1=2	DVGGLGXQSFURLP-RGKUSLIUSA-N	Phenylpropanoids and polyketides	Flavonoids	Flavonoid glycosides	Level 1	66.1	96.3938	79.3	309.0962, 329.0646, 355.0702, 357.0650, 395.0790, 401.1938, 416.1493, 449.1069, 595.1315, 595.1410	M+H, M+Na	C30H26O13	-0.786206	1.00311	21.5241	18.8416	18.3928	1.81764e-15	1.27585e-14	21.7652	21.5422	21.5669	21.1843	21.6393	21.4469	18.9052	18.8643	19.0038	18.7724	18.8178	18.6859	18.3127	18.4028	18.6995
[truncated: 3 more columns]
